# Supplementary material for: Sterically Hindered Quaternary Phosphonium Salts (QPSs): Antimicrobial Activity and Hemolytic and Cytotoxic Properties
Source: Int J Mol Sci. 2021 Dec 22;23(1):86. doi: 10.3390/ijms23010086 (PMC8744835; doi:10.3390/ijms23010086)
Supplement: Supplementary file 1 [file ijms-23-00086-s001.zip]

Archive with 1 entries (1 files):
- ijms-1377656-supplementary.pdf
